# Supplementary material for: Microbial Imbalance and Stochastic Assembly Drive Gut Dysbiosis in White-Gill Diseased Larimichthys crocea (Richardson, 1846)
Source: Microorganisms. 2025 Nov 30;13(12):2737. doi: 10.3390/microorganisms13122737 (PMC12735229; doi:10.3390/microorganisms13122737)
Supplement: Supplementary file 1 [file microorganisms-13-02737-s001.zip]

Archive with 1 entries (1 files):
- microorganisms-3921783-supplementary.pdf
